# Supplementary material for: Morphology and Updated Phylogeny Revealed Three New Species in Chlorencoelia (Cenangiaceae, Helotiales) from China
Source: J Fungi (Basel). 2025 Dec 1;11(12):855. doi: 10.3390/jof11120855 (PMC12734038; doi:10.3390/jof11120855)
Supplement: Supplementary file 1 [file jof-11-00855-s001.zip]

Archive with 6 entries (5 files):
- jof-3966909-Supplementary materials S1¿CS5/
- jof-3966909-Supplementary materials S1¿CS5/jof-3966909-Supplementary file S1 ITS.fas
- jof-3966909-Supplementary materials S1¿CS5/jof-3966909-Supplementary file S2 28S.fas
- jof-3966909-Supplementary materials S1¿CS5/jof-3966909-Supplementary file S3 RPB1.fas
- jof-3966909-Supplementary materials S1¿CS5/jof-3966909-Supplementary file S4 RPB2.fas
- jof-3966909-Supplementary materials S1¿CS5/jof-3966909-Supplementary file S5 TEF1.fas
