# Supplementary material for: Morphology and Updated Phylogeny Revealed Three New Species in Chlorencoelia (Cenangiaceae, Helotiales) from China
Source: J Fungi (Basel). 2025 Dec 1;11(12):855. doi: 10.3390/jof11120855 (PMC12734038; doi:10.3390/jof11120855)
Supplement: Supplementary file 1 [file jof-11-00855-s001.zip › jof-3966909-Supplementary materials S1¿CS5/jof-3966909-Supplementary file S1 ITS.fas]

>Chlorencoelia biguttulata HMAS 275646 (11236) holotype 18S ribosomal RNA gene, partial sequence; internal transcribed spacer 1, 5.8S ribosomal RNA gene, and internal transcribed spacer 2, complete sequence; and 28S ribosomal RNA gene, partial sequence
AAGGATCATTACAGAGCTCATGCCCGAAAGGGTAGACCTCCCACCCCTGCGTATTCATAC
CCTGTTGCTTTGGCGGGGCATGCCCGCCAGAGGACCCTGAAACTCTGAATGTTAGTGTCG
TCTGAGTCCTATAATAATAGTTAAAACTTTCAACAACGGATCTCTTGGTTCTGGCATCGA
TGAAGAACGCAGCGAAATGCGATAAGTAATGTGAATTGCAGAATTCAGTGAATCATCGAA
TCTTTGAACGCACATTGCGCCCCTTGGTATTCCGGGGGGCATGCCTGTTCGAGCGTCATT
TTCACCACTCAAGCTCTGCTTGGTATTGGGCCCCGCTGGCAACGGCAGGCCTTAAAGACA
GTGGCGGTGCCCTGAGGCCCTGAGCGTAGTACATCTCTCGCTACAGGTCCCTGAGGGTCA
CTGGCCAGCAACCCCAATTTTTTCGAAGGTTGACCTCGGATCAGGTAGGGATACCCGCTG
AACTTAA
>Chlorencoelia biguttulata HMAS 290935 (11237) 18S ribosomal RNA gene, partial sequence; internal transcribed spacer 1, 5.8S ribosomal RNA gene, and internal transcribed spacer 2, complete sequence; and 28S ribosomal RNA gene, partial sequence
AAGGATCATTACAGAGCTCATGCCCGAAAGGGTAGACCTCCCACCCCTGCGTATTCATAC
CCTGTTGCTTTGGCGGGGCATGCCCGCCAGAGGACCCTGAAACTCTGAATGTTAGTGTCG
TCTGAGTCCTATAATAATAGTTAAAACTTTCAACAACGGATCTCTTGGTTCTGGCATCGA
TGAAGAACGCAGCGAAATGCGATAAGTAATGTGAATTGCAGAATTCAGTGAATCATCGAA
TCTTTGAACGCACATTGCGCCCCTTGGTATTCCGGGGGGCATGCCTGTTCGAGCGTCATT
TTCACCACTCAAGCTCTGCTTGGTATTGGGCCCCGCTGGCAACGGCAGGCCTTAAAGACA
GTGGCGGTGCCCTGAGGCCCTGAGCGTAGTACATCTCTCGCTACAGGTCCCTGAGGGTCA
CTGGCCAGCAACCCCAATTTTTTCGAAGGTTGACCTCGGATCAGGTAGGGATACCCGCTG
AACTTAA
>Chlorencoelia biguttulata HMAS 275647 (11238) 18S ribosomal RNA gene, partial sequence; internal transcribed spacer 1, 5.8S ribosomal RNA gene, and internal transcribed spacer 2, complete sequence; and 28S ribosomal RNA gene, partial sequence
AAGGATCATTACAGAGCTCATGCCCGAAAGGGTAGACCTCCCACCCCTGCGTATTCATAC
CCTGTTGCTTTGGCGGTGCATGCCCGCCAGAGGACCCTGAAACTCTGAATGTTAGTGTCG
TCTGAGTCCTATAATAATAGTTAAAACTTTCAACAACGGATCTCTTGGTTCTGGCATCGA
TGAAGAACGCAGCGAAATGCGATAAGTAATGTGAATTGCAGAATTCAGTGAATCATCGAA
TCTTTGAACGCACATTGCGCCCCTTGGTATTCCGGGGGGCATGCCTGTTCGAGCGTCATT
TTCACCACTCAAGCTCTGCTTGGTATTGGGCCCCGCTGGCAACGGCAGGCCTTAAAGACA
GTGGCGGTGCCCTGAGGCCCTGAGCGTAGTACATCTCTCGCTACAGGTCCCTGAGGGTCA
CTGGCCAGCAACCCCAATTTTTTCGAAGGTTGACCTCGGATCAGGTAGGGATACCCGCTG
AACTTAA
>Chlorencoelia biguttulata HMAS 275645 (11243) 18S ribosomal RNA gene, partial sequence; internal transcribed spacer 1, 5.8S ribosomal RNA gene, and internal transcribed spacer 2, complete sequence; and 28S ribosomal RNA gene, partial sequence
AAGGATCATTACAGAGCTCATGCCCGAAAGGGTAGACCTCCCACCCCTGCGTATTCATAC
CCTGTTGCTTTGGCGGTGCATGCCCGCCAGAGGACCCCGAAACTCTGAATGTTAGTGTCG
TCTGAGTCCTATAATAATAGTTAAAACTTTCAACAACGGATCTCTTGGTTCTGGCATCGA
TGAAGAACGCAGCGAAATGCGATAAGTAATGTGAATTGCAGAATTCAGTGAATCATCGAA
TCTTTGAACGCACATTGCGCCCCTTGGTATTCCGGGGGGCATGCCTGTTCGAGCGTCATT
TTCACCACTCAAGCTCTGCTTGGTATTGGGCCCCGCTGGCAACGGCAGGCCTTAAAGACA
GTGGCGGTGCCCTGAGGCCCTGAGCGTAGTACATCTCTCGCTACAGGTCCCTGAGGGTCA
CTGGCCAGCAACCCCAATTTTTTCGAAGGTTGACCTCGGATCAGGTAGGGATACCCGCTG
AACTTAA
>Chlorencoelia ellipsoidea HMAS 290936 (11442) holotype 18S ribosomal RNA gene, partial sequence; internal transcribed spacer 1, 5.8S ribosomal RNA gene, and internal transcribed spacer 2, complete sequence; and 28S ribosomal RNA gene, partial sequence
AAGGATCATTACAGAGCTCATGCCCGAAAGGGTAGACCTCCCACCCTTGCGTATTTTATA
CTTTGTTGCTTTGGCGGTGCGGCTGCAAGGCCACCGGCTCCGGCTGGTGTGTGCCCGCCA
GAGAACCCCTAAACTCTGAATGTTAGTATCGTCTGAGTATTCTATAATCGTTAAAACTTT
CAACAACGGATCTCTTGGTTCTGGCATCGATGAAGAACGCAGCGAAATGCGATAAGTAAT
GTGAATTGCAGAATTCAGTGAATCATCGAATCTTTGAACGCACATTGCGCCCCTTGGTAT
TCCGGGGGGCATGCCTGCTCGAGCGTCATTTCAACCCCTCAAGCTCTGCTTGGTGTTGGG
CCCTGCTGGCAGCGGCAGGCCTTAAAGACAGTGGCAGTGCCCTGAGGCCCTGAGCGTAGT
ACATCTCTCGCTACAGGTTCCTGAGGTTTACTGGCCAGCAACCCCAATTTTTTCTATGGT
GACCTCGGATCAGTAGGGATACCCGCTGAACTTAA
>Chlorencoelia sinensis HMAS 290937 (12699) holotype 18S ribosomal RNA gene, partial sequence; internal transcribed spacer 1, 5.8S ribosomal RNA gene, and internal transcribed spacer 2, complete sequence; and 28S ribosomal RNA gene, partial sequence
AAGGATCATTACAGAGCTCATGCCCGACAGGGTAGACCTCCCACCCTTGCGTATTCATAC
TTTGTTGCTTTGGCGGAGCGGCCACCGGCTCCGGCTGGTGCGTGCCCGCCAGAGGACCCC
ATAACACGCTGAGTATTAGTGTCGTCTGAGTACTATATAATCGTTAAAACTTTCAACAAC
GGATCTCTTGGTTCTGGCATCGATGAAGAACGCAGCGAAATGCGATAAGTAATGTGAATT
GCAGAATTCAGTGAATCATCGAATCTTTGAACGCACATTGCGCCCCTTGGTATTCCGGGG
GGCATGCCTGTTCGAGCGTCATTTTCACCACTCAAGCCCCGCTTGGTGTTGGGCCCTGCT
GGCAACGGCAGGCCTTAAAGACAGTGGCGGTGCCCTGAGGCCCTGAGCGTAGTACATCTC
TCGCTACAGGCCCTGAGGGTTCCTGGCCAGCAACCCCAATTTTTCTCAGGTTGACCTCGG
ATCAGGTAGGGATACCCGCTGAACTTAA
>Chlorencoelia sinensis HMAS 290938 (wxh9258) 18S ribosomal RNA gene, partial sequence; internal transcribed spacer 1, 5.8S ribosomal RNA gene, and internal transcribed spacer 2, complete sequence; and 28S ribosomal RNA gene, partial sequence
AAGGATCATTACAGAGCTCATGCCCGACAGGGTAGACCTCCCACCCTTGCGTATTCATAC
TTTGTTGCTTTGGCGGAGCGGCCACCGGCTCCGGCTGGTGCGTGCCCGCCAGAGGACCCA
TAACACGCTGAGTATTAGTGTCGTCTGAGTACTATATAATCGTTAAAACTTTCAACAACG
GATCTCTTGGTTCTGGCATCGATGAAGAACGCAGCGAAATGCGATAAGTAATGTGAATTG
CAGAATTCAGTGAATCATCGAATCTTTGAACGCACATTGCGCCCCTTGGTATTCCGGGGG
GCATGCCTGTTCGAGCGTCATTTTCACCACTCAAGCCCCGCTTGGTGTTGGGCCCTGCTG
GCAACGGCAGGCCTTAAAGACAGTGGCGGTGCCCTGAGGCCCTGAGCGTAGTACATCTCT
CGCTACAGGCCCTGAGGGTTCCTGGCCAGCAACCCCAATTTTTCTCAGGTTGACCTCGGA
TCAGGTAGGGATACCCGCTGAACTTAA
