# Supplementary material for: Morphology and Updated Phylogeny Revealed Three New Species in Chlorencoelia (Cenangiaceae, Helotiales) from China
Source: J Fungi (Basel). 2025 Dec 1;11(12):855. doi: 10.3390/jof11120855 (PMC12734038; doi:10.3390/jof11120855)
Supplement: Supplementary file 1 [file jof-11-00855-s001.zip › jof-3966909-Supplementary materials S1¿CS5/jof-3966909-Supplementary file S2 28S.fas]

>Chlorencoelia biguttulata HMAS 275646 (11236) holotype 28S large subunit ribosomal RNA gene, partial sequence
GCGGAGGAAAGAAAACCAACCGGGATTGCCTCAGTAACGGCGAGTGAAGCGGCACAAGCT
CAAATTTGAAATCTGGCCCCCTCAGGGTCCGAGTTGTAATTTGTAGAAGATGTTTCAGGT
GTGGCCCCGGTCTAAGTTCCTTGGAACAGGACGTCATAGAGGGTGAGAATCCCGTATGTG
ACTGGGTGCCTATGCCTATGTGAAACTCTTTCGACGAGTCGAGTTGTTTGGGAATGCAGC
TCAAAATGGGTGGTAAATTTCATCTAAAGCTAAATACTGGCCAGAGACCGATAGCGCACA
AGTAGAGTGATCGAAAGATGAAAAGCACTTTGGAAAGAGAGTTAAACAGTACGTGAAATT
GTTGAAAGGGAAGCGCTTGCAATCAGACTTGCGCCGGGGCGATCATCCGGGGTTCTCCCC
GGTGCACTCGTCCCGGCTCAGGCTAGCATCGGTTTCCGTGGCTGGATAAAGGCCCTGGGA
ATGTGGCCCCTCTCGAGGGGTGTTATAGCCCTCGGTGCAATGCAGCCTACGGGGACCGAG
GACCGCGCTTCGGCTAGGATGCTGGCGTAATGGTTGCAAGCGACCCGTCTTGAAACACGG
ACCAAGGAGTCTAACATCTATGCGAGTGTTTGGGTGTCAAACCCATCCGCGTAATGAAAG
TGAACGGAGGTGAGAACCCTGAAGGGTGCATCATCGACCGATCCTGATGTCTTCGGATGG
ATTTGAGTAAGAGCATAGCTGTTGGGACCCGAAAGATGGTGAACTATGCGTGAATAGGGT
GAAGCCAGAGGAAACTCTGGTGGAGGCTCGCAGCGGTTCTGACGTGCAAATCGATCGTCA
AATTTGCGTATAGGGGCGAAAGACTAATCGAACCATCTAGTAGCTGG
>Chlorencoelia biguttulata HMAS 290935 (11237) paratype 28S large subunit ribosomal RNA gene, partial sequence
GCGGAGGAAAAGAAACCAACCGGGATTGCCTCAGTAACGGCGAGTGAAGCGGCACAAGCT
CAAATTTGAAATCTGGCCCCCTCAGGGTCCGAGTTGTAATTTGTAGAAGATGTTTCAGGT
GTGGCCCCGGTCTAAGTTCCTTGGAACAGGACGTCATAGAGGGTGAGAATCCCGTATGTG
ACTGGGTGCCTATGCCTATGTGAAACTCTTTCGACGAGTCGAGTTGTTTGGGAATGCAGC
TCAAAATGGGTGGTAAATTTCATCTAAAGCTAAATACTGGCCAGAGACCGATAGCGCACA
AGTAGAGTGATCGAAAGATGAAAAGCACTTTGGAAAGAGAGTTAAACAGTACGTGAAATT
GTTGAAAGGGAAGCGCTTGCAATCAGACTTGCGCCGGGGCGATCATCCGGGGTTCTCCCC
GGTGCACTCGTCCCGGCTCAGGCTAGCATCGGTTTCCGTGGCTGGATAAAGGCCCTGGGA
ATGTGGCCCCTCTCGAGGGGTGTTATAGCCCTCGGTGCAATGCAGCCTACGGGGACCGAG
GACCGCGCTTCGGCTAGGATGCTGGCGTAATGGTTGCAAGCGACCCGTCTTGAAACACGG
ACCAAGGAGTCTAACATCTATGCGAGTGTTTGGGTGTCAAACCCATCCGCGTAATGAAAG
TGAACGGAGGTGAGAACCCTGAAGGGTGCATCATCGACCGATCCTGATGTCTTCGGATGG
ATTTGAGTAAGAGCATAGCTGTTGGGACCCGAAAGATGGTGAACTATGCGTGAATAGGGT
GAAGCCAGAGGAAACTCTGGTGGAGGCTCGCAGCGGTTCTGACGTGCAAATCGATCGTCA
AATTTGCGTATAGGGGCGAAAGACTAATCGAACCATCTAGTAGCTGG
>Chlorencoelia biguttulata HMAS 275647 (11238) paratype 28S large subunit ribosomal RNA gene, partial sequence
GCGGAGGAAAAGAAACCAACCGGGATTGCCTCAGTAACGGCGAGTGAAGCGGCACAAGCT
CAAATTTGAAATCTGGCCCTCTCAGGGTCCGAGTTGTAATTTGTAGAAGATGTTTCAGGT
GTGGCCCCGGTCTAAGTTCCTTGGAACAGGACGTCATAGAGGGTGAGAATCCCGTATGTG
ACTGGGTGCCTATGCCTATGTGAAACTCTTTCGACGAGTCGAGTTGTTTGGGAATGCAGC
TCAAAATGGGTGGTAAATTTCATCTAAAGCTAAATACTGGCCAGAGACCGATAGCGCACA
AGTAGAGTGATCGAAAGATGAAAAGCACTTTGGAAAGAGAGTTAAACAGTACGTGAAATT
GTTGAAAGGGAAGCGCTTGCAATCAGACTTGCGCCGGGGCGATCATCCGGGGTTCTCCCC
GGTGCACTCGTCCCGGCTCAGGCTAGCATCGGTTTCCGTGGCTGGATAAAGGCCCTGGGA
ATGTGGCCCCTCTCGAGGGGTGTTATAGCCCTCGGTGCAATGCAGCCTACGGGGACCGAG
GACCGCGCTTCGGCTAGGATGCTGGCGTAATGGTTGCAAGCGACCCGTCTTGAAACACGG
ACCAAGGAGTCTAACATCTATGCGAGTGTTTGGGTGTCAAACCCATCCGCGTAATGAAAG
TGAACGGAGGTGAGAACCCTGAAGGGTGCATCATCGACCGATCCTGATGTCTTCGGATGG
ATTTGAGTAAGAGCATAGCTGTTGGGACCCGAAAGATGGTGAACTATGCGTGAATAGGGT
GAAGCCAGAGGAAACTCTGGTGGAGGCTCGCAGCGGTTCTGACGTGCAAATCGATCGTCA
AATTTGCGTATAGGGGCGAAAGACTAATCGAACCATCTAGTAGCTGG
>Chlorencoelia biguttulata HMAS 275645 (11243) paratype 28S large subunit ribosomal RNA gene, partial sequence
GCGGAGGAAAAGAAACCAACCGGGATTGCCTCAGTAACGGCGAGTGAAGCGGCACAAGCT
CAAATTTGAAATCTGGCCCTCTCAGGGTCCGAGTTGTAATTTGTAGAAGATGTTTCAGGT
GTGGCCCCGGTCTAAGTTCCTTGGAACAGGACGTCATAGAGGGTGAGAATCCCGTATGTG
ACTGGGTGCCTATGCCTATGTGAAACTCTTTCGACGAGTCGAGTTGTTTGGGAATGCAGC
TCAAAATGGGTGGTAAATTTCATCTAAAGCTAAATACTGGCCAGAGACCGATAGCGCACA
AGTAGAGTGATCGAAAGATGAAAAGCACTTTGGAAAGAGAGTTAAACAGTACGTGAAATT
GTTGAAAGGGAAGCGCTTGCAATCAGACTTGCGCCGGGGCGATCATCCGGGGTTCTCCCC
GGTGCACTCGTCCCGGCTCAGGCTAGCATCGGTTTCCGTGGCTGGATAAAGGCCCTGGGA
ATGTGGCCCCTCTCGAGGGGTGTTATAGCCCTCGGTGCAATGCAGCCTACGGGGACCGAG
GACCGCGCTTCGGCTAGGATGCTGGCGTAATGGTTGCAAGCGACCCGTCTTGAAACACGG
ACCAAGGAGTCTAACATCTATGCGAGTGTTTGGGTGTCAAACCCATCCGCGTAATGAAAG
TGAACGGAGGTGAGAACCCTGAAGGGTGCATCATCGACCGATCCTGATGTCTTCGGATGG
ATTTGAGTAAGAGCATAGCTGTTGGGACCCGAAAGATGGTGAACTATGCGTGAATAGGGT
GAAGCCAGAGGAAACTCTGGTGGAGGCTCGCAGCGGTTCTGACGTGCAAATCGATCGTCA
AATTTGCGTATAGGGGCGAAAGACTAATCGAACCATCTAGTAGCTGG
>Chlorencoelia ellipsoidea HMAS 290936 (11442) holotype 28S large subunit ribosomal RNA gene, partial sequence
GCGGAGGAAAAGAAACCAACAGGGATTGCCTCAGTAACGGCGAGTGAAGCGGCACAAGCT
CAAATTTGAAATCTGGCCCTCTCTAGGGTTTGAGTTGTAATTTGTAGAAGATGTTTCGGG
TGTGGCCCCGGTCTAAGTTCCTTGGAACAGGACGTCATAGAGGGTGAGAATCCCGTATGT
GACTGGGGTGCCTATGCCCATGTGAAACTCTTTCGACGAGTCGAGTTGTTTGGGAATGCA
GCTCAAAATGGGTGGTAAATTTCATCTAAAGCTAAATATTGGCCAGAGACCGATAGCGCA
CAAGTAGAGTGATCGAAAGATGAAAAGCACTTTGGAAAGAGAGTTAAACAGTACGTGAAA
TTGTTGAAAGGGAAGCGCTTGCAATCAGACTTGCGCCTGGGCGATCATCCGGGGTTCTCC
CCGGTGCACTCGTCCAGGCTCAGGCTAGCATCGGTTTCTGTGGCTGGATAAAGGCCTTGG
GAATGTGGCCCCTCTCGAGGGGTGTTATAGCCCTCGGTGCCATGCAGCCTACGGGGACCG
AGGACCGCGCTTCGGCTAGGATGCTGGCGTAATGGTTGTAAGCGACCCGTCTTGAAACAC
GGACCAAGGAGTCTAACATCTATGCGAGTGTTTGGGTGTCAAACCCATCCGCGCAATGAA
AGTGAACGGAGGTGAGAACCCTTAAGGGTGCATCATCGACCGATCCTGATGTCTTCGGAT
GGATTTGAGTAAGAGCATAGCTGTTGGGACCCGAAAGATGGTGAACTATGCGTGAATAGG
GTGAAGCCAGAGGAAACTCTGGTGGAGGCTCGCAGCGGTTCTGACGTGCAAATCGATCGT
CAAATTTGCGTATAGGGGCGAAAGACTAATCGAACATCTAGTAGCTGG
>Chlorencoelia sinensis HMAS 290937 (12699) holotype 28S large subunit ribosomal RNA gene, partial sequence
GCGGAGGAAAAGAAACCAACCGGGATTGCCTCAGTAACGGCGAGTGAAGCGGCACAAGCT
CAAATTTGAAATCTGGCCCTCTCAGGGTCCGAGTTGTAATTTGTAGAAGATGTTTCGGGT
GTGGCCCCGGTCTAAGTTCCTTGGAACAGGACGTCATAGAGGGTGAGAATCCCGTATGTG
ACTGGGTGCCTATGCCCATGTGAAACTCTTTCGACGAGTCGAGTTGTTTGGGAATGCAGC
TCAAAATGGGTGGTAAATTTCATCTAAAGCTAAATATTGGCCAGAGACCGATAGCGCACA
AGTAGAGTGATCGAAAGATGAAAAGCACTTTGGAAAGAGAGTTAAACAGTACGTGAAATT
GTTGAAAGGGAAGCGCTTGCAATCAGACTTGCGCCGGGGCGATCATCCGGGGTTCTCCCC
GGTGCACTCGTCCCGGCGCAGGCCAGCATCGGTTTCCGTGGCTGGATAAAGGCCCTGGGA
ATGTGGCCCCTCTCGAGGGGTGTTATAGCCCTCGGTGCAATGCAGCCTACGGGGACCGAG
GACCGCGCTTCGGCTAGGATGCTGGCGTAATGGTTGTAAGCGACCCGTCTTGAAACACGG
ACCAAGGAGTCTAACATCTATGCGAGTGTTTGGGTGTCAAACCCATCCGCGTAATGAAAG
TGAACGGAGGTGAGAACCCTGAAGGGTGCATCATCGACCGATCCTGATGTCTTCGGATGG
ATTTGAGTAAGAGCATAGCTGTTGGGACCCGAAAGATGGTGAACTATGCGTGAATAGGGT
GAAGCCAGAGGAAACTCTGGTGGAGGCTCGCAGCGGTTCTGACGTGCAAATCGATCGTCA
AATTTGCGTATAGGGGCGAAAGACTAATCGAACCATCTAGTAGCTGG
>Chlorencoelia sinensis HMAS 290938 (wxh9258) paratype 28S large subunit ribosomal RNA gene, partial sequence
GCGGAGGAAAAGAAACCAACCGGGATTGCCTCAGTAACGGCGAGTGAAGCGGCACAAGCT
CAAATTTGAAATCTGGCCCTCTCAGGGTCCGAGTTGTAATTTGTAGAAGATGTTTCGGGT
GTGGCCCCGGTCTAAGTTCCTTGGAACAGGACGTCATAGAGGGTGAGAATCCCGTATGTG
ACTGGGTGCCTATGCCCATGTGAAACTCTTTCGACGAGTCGAGTTGTTTGGGAATGCAGC
TCAAAATGGGTGGTAAATTTCATCTAAAGCTAAATATTGGCCAGAGACCGATAGCGCACA
AGTAGAGTGATCGAAAGATGAAAAGCACTTTGGAAAGAGAGTTAAACAGTACGTGAAATT
GTTGAAAGGGAAGCGCTTGCAATCAGACTTGCGCCGGGGCGATCATCCGGGGTTCTCCCC
GGTGCACTCGTCCCGGCGCAGGCCAGCATCGGTTTCCGTGGCTGGATAAAGGCCCTGGGA
ATGTGGCCCCTCTCGAGGGGTGTTATAGCCCTCGGTGCAATGCAGCCTACGGGGACCGAG
GACCGCGCTTCGGCTAGGATGCTGGCGTAATGGTTGTAAGCGACCCGTCTTGAAACACGG
ACCAAGGAGTCTAACATCTATGCGAGTGTTTGGGTGTCAAACCCATCCGCGTAATGAAAG
TGAACGGAGGTGAGAACCCTGAAGGGTGCATCATCGACCGATCCTGATGTCTTCGGATGG
ATTTGAGTAAGAGCATAGCTGTTGGGACCCGAAAGATGGTGAACTATGCGTGAATAGGGT
GAAGCCAGAGGAAACTCTGGTGGAGGCTCGCAGCGGTTCTGACGTGCAAATCGATCGTCA
AATTTGCGTATAGGGGCGAAAGACTAATCGAACCATCTAGTAGCTGG
