# Supplementary material for: Morphology and Updated Phylogeny Revealed Three New Species in Chlorencoelia (Cenangiaceae, Helotiales) from China
Source: J Fungi (Basel). 2025 Dec 1;11(12):855. doi: 10.3390/jof11120855 (PMC12734038; doi:10.3390/jof11120855)
Supplement: Supplementary file 1 [file jof-11-00855-s001.zip › jof-3966909-Supplementary materials S1¿CS5/jof-3966909-Supplementary file S3 RPB1.fas]

>Chlorencoelia biguttulata HMAS 275646 (11236) holotype RNA polymerase II largest subunit (RPB1) gene, partial cds
CATATCGAATTGGCCAAGCCAGTGTACCACCCTGGGTTCATCAAGAAGATAAAGAAGCTG
CTGGAGATGGTCTGCCACAATTGTGGTAGAGTATTGCTGGACAGAGTCAGTGGCCTGTTT
AGCCTGTCTAATCTTGCAGAACCTTTATGCTAACATCATGACCTCAGAGTAATCCTCAGT
ACAAGGCAGCGGTATCGATGCGAGACCCAAAGCGCAGATTCGAGACGATCTGGAAGCTGT
GTAAGCCCAAGATGATTTGCGAAAGTGACGTGACAATGAACGAAGAGGAATTCAATGGTG
ATCCAAAAGAAGCAGTTAAACGATCTCATGGTGGGTGTGGTAATATTCAACCTGAAGTCC
GTCAGCAGGCTCTACAACTTTGGGGTACATGGAAAGTTCCTAAGGACGAAGATAACGAGT
CTCAGCAGCCAGAGAAGAAGCAGATCACTGCTGAAATGGCTCTGCATGTCTTGAGAAGTA
TTTCTACTGCAGAAATCTTCGATCTTGGCCTCAACAATGATTACGCGCGTCCTGAATGGA
TGATCATCACCGTTCTCCCAGTCCCACCTCCAGCCGTTAGACCAAGTATTTCCATGGATG
GCACGGGACAGGGCATGCGCGGAGAGGATGATTTGACATACAAGTTGGGTGATATCCTTC
GTGCCAATGGAAATGTCCGACAAGCGCAGCAAGAGGGATCGCCACAACATATTTTGCAGG
ATTTTGAAGCTTTGCTGCAATATCACGTCGCTACG
>Chlorencoelia biguttulata HMAS 290935 (11237) paratype RNA polymerase II largest subunit (RPB1) gene, partial cds
CATATCGAATTGGCCAAGCCAGTGTACCACCCTGGGTTCATCAAGAAGATAAAGAAGCTG
CTGGAGATGGTCTGCCACAATTGTGGTAGAGTATTGCTGGACAGAGTCAGTGGCCTGTTT
AGCCTGTCTAATCTTGCAGAACCTTTATGCTAACATCATGACCTCAGAGTAATCCTCAGT
ACAAGGCAGCGGTATCGATGCGAGACCCAAAGCGCAGATTCGAGACGATCTGGAAGCTGT
GTAAGCCCAAGATGATTTGCGAAAGTGACGTGACAATGAACGAAGAGGAATTCAATGGTG
ATCCAAAAGAAGCAGTTAAACGATCTCATGGTGGGTGTGGTAATATTCAACCTGAAGTCC
GTCAGCAGGCTCTACAACTTTGGGGTACATGGAAAGTTCCTAAGGACGAAGATAACGAGT
CTCAGCAGCCAGAGAAGAAGCAGATCACTGCTGAAATGGCTCTGCATGTCTTGAGAAGTA
TTTCTACTGCAGAAATCTTCGATCTTGGCCTCAACAATGATTACGCGCGTCCTGAATGGA
TGATCATCACCGTTCTCCCAGTCCCACCTCCAGCCGTTAGACCAAGTATTTCCATGGATG
GCACGGGACAGGGCATGCGCGGAGAGGATGATTTGACATACAAGTTGGGTGATATCCTTC
GTGCCAATGGAAATGTCCGACAAGCGCAGCAAGAGGGATCGCCACAACATATTTTGCAGG
ATTTTGAAGCTTTGCTGCAATATCACGTCGCTACG
>Chlorencoelia biguttulata HMAS 275647 (11238) paratype RNA polymerase II largest subunit (RPB1) gene, partial cds
CATATCGAATTGGCCAAGCCAGTGTACCACCCTGGGTTCATCAAGAAGATAAAGAAGCTG
CTGGAGATGGTCTGCCACAATTGTGGTAGAGTATTGCTGGACAGAGTCAGTGGCCTGTTT
AGCCTGTCTAATCTTGCAGAACCTTTATGCTAACATCATGACCTCAGAGTAATCCTCAGT
ACAAGGCAGCGGTATCGATGCGAGACCCAAAGCGCAGATTCGAGACGATCTGGAAGCTGT
GTAAGCCCAAGATGATTTGCGAAAGTGACGTGACAATGAACGAAGAGGAATTCAATGGTG
ATCCAAAAGAAGCAGTTAAACGATCTCATGGTGGGTGTGGTAATATTCAACCTGAAGTCC
GTCAGCAGGCTCTACAACTTTGGGGTACATGGAAAGTTCCTAAGGACGAAGATAACGAGT
CTCAGCAGCCAGAGAAGAAGCAGATCACTGCTGAAATGGCTCTGCATGTCTTGAGAAGTA
TTTCTACTGCAGAAATCTTCGATCTTGGCCTCAACAATGATTACGCGCGTCCTGAATGGA
TGATCATCACCGTTCTCCCAGTCCCACCTCCAGCCGTTAGACCAAGTATTTCCATGGATG
GCACGGGACAGGGCATGCGCGGAGAGGATGATTTGACATACAAGTTGGGTGATATCCTTC
GTGCCAATGGAAATGTCCGACAAGCGCAGCAAGAGGGATCGCCACAACATATTTTGCAGG
ATTTTGAAGCTTTGCTGCAATATCACGTCGCTACG
>Chlorencoelia biguttulata HMAS 275645 (11243) paratype RNA polymerase II largest subunit (RPB1) gene, partial cds
CATATCGAATTGGCCAAGCCAGTGTACCACCCTGGGTTCATCAAGAAGATAAAGAAGCTG
CTGGAGATGGTCTGCCACAATTGTGGTAGAGTATTGCTGGACAGAGTCAGTGGCCTGTTT
AGCCTGTCTAATCTTGCAGAACCTTTATGCTAACATCATGACCTCAGAGTAATCCTCAGT
ACAAGGCAGCGGTATCGATGCGAGACCCAAAGCGCAGATTCGAGACGATCTGGAAGCTGT
GTAAGCCCAAGATGATTTGCGAAAGTGACGTGACAATGAACGAAGAGGAATTCAATGGTG
ATCCAAAAGAAGCAGTTAAACGATCTCATGGTGGGTGTGGTAATATTCAACCTGAAGTCC
GTCAGCAGGCTCTACAACTTTGGGGTACATGGAAAGTTCCTAAGGACGAAGATAACGAGT
CTCAGCAGCCAGAGAAGAAGCAGATCACTGCTGAAATGGCTCTGCATGTCTTGAGAAGTA
TTTCTACTGCAGAAATCTTCGATCTTGGCCTCAACAATGATTACGCGCGTCCTGAATGGA
TGATCATCACCGTTCTCCCAGTCCCACCTCCAGCCGTTAGACCAAGTATTTCCATGGATG
GCACGGGACAGGGCATGCGCGGAGAGGATGATTTGACATACAAGTTGGGTGATATCCTTC
GTGCCAATGGAAATGTCCGACAAGCGCAGCAAGAGGGATCGCCACAACATATTTTGCAGG
ATTTTGAAGCTTTGCTGCAATATCACGTCGCTACG
>Chlorencoelia ellipsoidea HMAS 290936 (11442) holotype RNA polymerase II largest subunit (RPB1) gene, partial cds
CATATCGAATTAGCAAAGCCAGTGTACCATCCTGGGTTCATCAAGAAGATAAAGAAGCTG
CTGGAGATGGTCTGCCACAATTGTGGTAGAGTATTGCTGGACAGAGTCAGTGGCCTGCTT
AGCCTGTCTAATCTTGCAGAACCTTTATGCTAACATTATGACCTTAGAGTAATCCTCAGT
ACAAGGCAGCAGTATCGATGCGAGATCCAAAGCGCAGATTCGAGACGATCTGGAAGCTGT
GTAAGCCGAAGATGGTTTGCGAAAGTGACGCGACAATGAACGAAGAGGAATTCAATGGGG
ATCCAAAAGAAGCAGTTAAACGATCTCATGGTGGGTGTGGTAATATTCAACCTGAAGTCC
GTCAGCAGGCTCTACAACTTTGGGGTACATGGAAAGTTCCTAAGGATGAAGACAACGAGT
CTCAGCAGCCAGAGAAGAAGCAAATCACTGCCGAAATGGCTCTGCATGTCTTGAGAAGCA
TTTCCACTGCAGAAATCTTCGATCTCGGCCTCAACAATGACTACGCGCGTCCTGAATGGA
TGATCATCACCGTTCTCCCAGTCCCACCTCCAGCCGTTAGACCAAGTATTTCCATGGATG
GCACGGGACAGGGCATGCGCGGAGAGGATGATTTGACATACAAGCTGGGTGATATCCTTC
GTGCCAATGGAAATGTCCGGCAAGCACAGCAAGAAGGATCGCCACAACATATTCTGCAGG
ATTTTGAAGCTTTGCTGCAATACCACGTCGCCACG
>Chlorencoelia sinensis HMAS 290937 (12699) holotype RNA polymerase II largest subunit (RPB1) gene, partial cds
CATATCGAATTAGCAAAGCCAGTGTACCATCCTGGGTTCATCAAGAAGATAAAGAAGCTG
CTGGAGATGGTCTGCCACAATTGTGGTAGAGTATTGCTGGACAGAGTCAGTGGCCTGTTT
AGCCTGTCTAATCTTGCGGAACCTTTATGCTAACATCATGACCTCAGAGTAATCCTCAGT
ACAAGGCAGCGGTGTCGATGAGAGACCCAAAGCGCAGATTCGAGACGATCTGGAAGCTGT
GTAAGCCCAAGATGATTTGCGAAAGTGACGTGACAATGAACGAAGAGGAGTTCAATGGGG
ATCCAAAAGAAGCAGTTAAACGATCTCATGGTGGGTGTGGTAATATTCAACCTGAAGTCC
GTCAGCAGGCTCTACAGCTTTGGGGTACATGGAAAGTTCCTAAGGACGAAGATAACGAGT
CTCAGCAGCCAGAGAAGAAGCAGATCACTGCTGAAATGGCTCTGCATGTCTTGAGAAGTA
TTTCTACTGCAGAAATCTTCGATCTTGGCCTCAACAATGATTACGCGCGTCCTGAATGGA
TGATCATCACCGTTCTCCCAGTCCCGCCTCCAGCCGTTAGACCAAGTATTTCCATGGATG
GCACGGGACAGGGCATGCGCGGAGAGGATGACTTGACATACAAGCTGGGTGATATCCTTC
GTGCCAATGGAAATGTCCGACAAGCGCAGCAAGAGGGATCGCCACAACATATTTTGCAGG
ATTTTGAAGCTTTGCTGCAATACCACGTCGCTACG
>Chlorencoelia sinensis HMAS 290938 (wxh9258) paratype RNA polymerase II largest subunit (RPB1) gene, partial cds
CATATCGAATTAGCAAAGCCAGTGTACCATCCTGGGTTCATCAAGAAGATAAAGAAGCTG
CTGGAGATGGTCTGCCACAATTGTGGTAGAGTATTGCTGGACAGAGTCAGTGGCCTGTTT
AGCCTGTCTAATCTTGCGGAACCTTTATGCTAACATCATGACCTCAGAGTAATCCTCAGT
ACAAGGCAGCGGTGTCGATGAGAGACCCAAAGCGCAGATTCGAGACGATCTGGAAGCTGT
GTAAGCCCAAGATGATTTGCGAAAGTGACGTGACAATGAACGAAGAGGAGTTCAATGGGG
ATCCAAAAGAAACAGTTAAACGATCTCATGGTGGGTGTGGTAATATTCAACCTGAAGTCC
GTCAGCAGGCTCTACAGCTTTGGGGTACATGGAAAGTTCCTAAGGACGAAGATAACGAGT
CTCAGCAGCCAGAGAAGAAGCAGATCACTGCTGAAATGGCTCTGCATGTCTTGAGAAGTA
TTTCTACTGCAGAAATCTTCGATCTTGGCCTCAACAATGATTACGCGCGTCCTGAATGGA
TGATCATCACCGTTCTCCCAGTCCCGCCTCCAGCCGTTAGACCAAGTATTTCCATGGATG
GCACGGGACAGGGCATGCGCGGAGAGGATGACTTGACATACAAGCTGGGTGATATCCTTC
GTGCCAATGGAAATGTCCGACAAGCGCAGCAAGAGGGATCGCCACAACATATTTTGCAGG
ATTTTGAAGCTTTGCTGCAATACCACGTCGCTACG
