# Supplementary material for: Morphology and Updated Phylogeny Revealed Three New Species in Chlorencoelia (Cenangiaceae, Helotiales) from China
Source: J Fungi (Basel). 2025 Dec 1;11(12):855. doi: 10.3390/jof11120855 (PMC12734038; doi:10.3390/jof11120855)
Supplement: Supplementary file 1 [file jof-11-00855-s001.zip › jof-3966909-Supplementary materials S1¿CS5/jof-3966909-Supplementary file S4 RPB2.fas]

>Chlorencoelia biguttulata HMAS 275646 (11236) RNA polymerase II second largest subunit (RPB2) gene, partial cds
GGCAAACTATTTCGAAACTTGTTTCGCAGATTAGCTACCGATGTCTACAAATATCTTCAA
CGATGTGTTGAGAGCAATCGCGAGTTCAATCTTACTCTTGGTGTCAAAGCCTCCACAATT
ACAAATGGTCTCAAGTACTCGCTGGCCACAGGAAACTGGGGTGACCAGAAGAAGGCAGCA
AGTTCGACCGCTGGTGTGTCTCAAGTGCTCAACAGATATACATTTGCTTCTACTCTCTCG
CATTTGCGACGTACTAATACTCCTATTGGCCGGGATGGAAAGATCGCTAAGCCCCGACAA
CTGCACAACACTCATTGGGGATTAGTATGTCCTGCAGAGACTCCTGAAGGACAAGCTTGT
GGCTTGGTCAAGAATTTGGCTCTGATGTGTTATGTCACGGTCGGTACTCCTAGTGACCCT
ATCATTGAGTTTATGATTCAACGAAATATGGAGGTCCTGGAGGAGTATGAACCTCTTCGT
TCTCCGAATGCTACCAAGATTTTCGTTAATGGGGTTTGGGTGGGAGTTCACAGCGATCCT
GCCCATCTTGTCAAGTGTGTGCAAGAACTTCGACGTTCGCATTTGATTTCGCACGAAGTT
TCTCTCATCCGGGAAATTCGTGATCGAGAGTTCAAGATTTTTACCGATGCTGGTAGAGTT
TGCAGGCCTCTTTTCGTCGTTGACAACGACATCGAAAGTCCCAATAAAGGTCAACTGGTT
CTCACCAAGGATCATATCAAAAGACTTGAGGAGGATCAAACTTTAGCTCCTAATCTGGAC
CCCGAACAGAAAGCTGCCGCTGGCTATTTCGGATTCCAAGGTCTAATTAATGAAGGCGTG
GTTGAATATGTAGATGCCGAAGAAGAAGAAACTGTTATGATTGTCATGACTCCTGAAGAT
TTAGAACTTTCTCGACAGCTCCAGGCTGGTTACACAATTCGCCCAGACGAGAGTGGAGAT
TTGAACAAGCGTGTGAAAGCGCCTATGAATCCAACAGCACATATATGGACTCATTGCGAG
ATTCATCCAAGTATGATTTTAGGAATTTGCGCAAGCATTATTCCCTTTCCGGATCATAAT
CAG
>Chlorencoelia biguttulata HMAS 290935 (11237) paratype RNA polymerase II second largest subunit (RPB2) gene, partial cds
GGCAAACTATTTCGAAACTTGTTTCGCAGATTAGCTACCGATGTCTACAAATATCTTCAA
CGATGTGTTGAGAGCAATCGCGAGTTCAATCTTACTCTTGGTGTCAAAGCCTCCACAATT
ACAAATGGTCTCAAGTACTCGCTGGCCACAGGAAACTGGGGTGACCAGAAGAAGGCAGCA
AGTTCGACCGCTGGTGTGTCTCAAGTGCTCAACAGATATACATTTGCTTCTACTCTCTCG
CATTTGCGACGTACTAATACTCCTATTGGCCGGGATGGAAAGATCGCTAAGCCCCGACAA
CTGCACAACACTCATTGGGGATTAGTATGTCCTGCAGAGACTCCTGAAGGACAAGCTTGT
GGCTTGGTCAAGAATTTGGCTCTGATGTGTTATGTCACGGTCGGTACTCCTAGTGACCCT
ATCATTGAGTTTATGATTCAACGAAATATGGAGGTCCTGGAGGAGTATGAACCTCTTCGT
TCTCCGAATGCTACCAAGATTTTCGTTAATGGGGTTTGGGTGGGAGTTCACAGCGATCCT
GCCCATCTTGTCAAGTGTGTGCAAGAACTTCGACGTTCGCATTTGATTTCGCACGAAGTT
TCTCTCATCCGGGAAATTCGTGATCGAGAGTTCAAGATTTTTACCGATGCTGGTAGAGTT
TGCAGGCCTCTTTTCGTCGTTGACAACGACATCGAAAGTCCCAATAAAGGTCAACTGGTT
CTCACCAAGGATCATATCAAAAGACTTGAGGAGGATCAAACTTTAGCTCCTAATCTGGAC
CCCGAACAGAAAGCTGCCGCTGGCTATTTCGGATTCCAAGGTCTAATTAATGAAGGCGTG
GTTGAATATGTAGATGCCGAAGAAGAAGAAACTGTTATGATTGTCATGACTCCTGAAGAT
TTAGAACTTTCTCGACAGCTCCAGGCTGGTTACACAATTCGCCCAGACGAGAGTGGAGAT
TTGAACAAGCGTGTGAAAGCGCCTATGAATCCAACAGCACATATATGGACTCATTGCGAG
ATTCATCCAAGTATGATTTTAGGAATTTGCGCAAGCATTATTCCCTTTCCGGATCATAAT
CAG
>Chlorencoelia biguttulata HMAS 275647 (11238) paratype RNA polymerase II second largest subunit (RPB2) gene, partial cds
GGCAAACTATTTCGAAACTTGTTTCGCAGATTAGCTACCGATGTCTACAAATATCTTCAA
CGATGTGTTGAGAGCAATCGCGAGTTCAATCTTACTCTTGGTGTCAAAGCCTCCACAATT
ACAAATGGTCTCAAGTACTCGCTGGCCACAGGAAATTGGGGTGACCAGAAGAAGGCAGCA
AGTTCGACCGCTGGTGTGTCTCAAGTGCTCAACAGATATACATTTGCTTCTACTCTCTCG
CATTTGCGACGTACTAATACTCCTATTGGCCGGGATGGAAAGATCGCTAAGCCCCGACAA
CTGCACAACACTCATTGGGGATTAGTATGTCCTGCAGAGACTCCTGAAGGACAAGCTTGT
GGCTTGGTCAAGAATTTGGCTCTGATGTGTTATGTCACGGTCGGTACTCCTAGTGACCCT
ATCATTGAGTTTATGATTCAACGAAATATGGAGGTCCTGGAGGAGTATGAACCTCTTCGT
TCTCCGAATGCTACCAAGATTTTCGTTAATGGGGTTTGGGTGGGAGTTCACAGCGATCCT
GCCCATCTTGTCAAGTGTGTGCAAGAACTTCGACGTTCGCATTTGATTTCGCACGAAGTT
TCTCTCATCCGGGAAATTCGTGATCGAGAGTTCAAGATTTTTACCGATGCTGGTAGAGTT
TGTAGGCCTCTTTTCGTCGTTGACAACGACATCGAAAGTCCCAATAAAGGTCAACTGGTT
CTCACCAAGGATCATATCAAAAGACTTGAGGAGGATCAAACTTTAGCTCCTAATCTGGAC
CCCGAACAGAAAGTTGCCGCTGGCTATTTCGGATTCCAAGGTCTAATTAATGAAGGCGTG
GTTGAATATGTAGATGCCGAAGAAGAAGAAACTGTTATGATTGTCATGACTCCTGAAGAT
TTAGAACTTTCTCGACAGCTCCAGGCTGGTTACACAATTCGCCCAGACGAGAGTGGAGAT
TTGAACAAGCGTGTGAAAGCGCCTATGAATCCAACAGCACATATATGGACTCATTGCGAG
ATTCATCCAAGTATGATTTTAGGAATTTGCGCAAGCATTATTCCCTTTCCGGATCATAAT
CAG
>Chlorencoelia biguttulata HMAS 275645 (11243) paratype RNA polymerase II second largest subunit (RPB2) gene, partial cds
GGCAAACTATTTCGAAACTTGTTTCGCAGATTAGCTACCGATGTCTACAAATATCTTCAA
CGATGTGTTGAGAGCAATCGCGAGTTCAATCTTACTCTTGGTGTCAAAGCCTCCACAATT
ACAAATGGTCTCAAGTACTCGCTGGCCACAGGAAATTGGGGTGACCAGAAGAAGGCAGCA
AGTTCGACCGCTGGTGTGTCTCAAGTGCTCAACAGATATACATTTGCTTCTACTCTCTCG
CATTTGCGACGTACTAATACTCCTATTGGCCGGGATGGAAAGATCGCTAAGCCCCGACAA
CTGCACAACACTCATTGGGGATTAGTATGTCCTGCAGAGACTCCTGAAGGACAAGCTTGT
GGCTTGGTCAAGAATTTGGCTCTGATGTGTTATGTCACGGTCGGTACTCCTAGTGACCCT
ATCATTGAGTTTATGATTCAACGAAATATGGAGGTCCTGGAGGAGTATGAACCTCTTCGT
TCTCCGAATGCTACCAAGATTTTCGTTAATGGGGTTTGGGTGGGAGTTCACAGCGATCCT
GCCCATCTTGTCAAGTGTGTGCAAGAACTTCGACGTTCGCATTTGATTTCGCACGAAGTT
TCTCTCATCCGGGAAATTCGTGATCGAGAGTTCAAGATTTTTACCGATGCTGGTAGAGTT
TGTAGGCCTCTTTTCGTCGTTGACAACGACATCGAAAGTCCCAATAAAGGTCAACTGGTT
CTCACCAAGGATCATATCAAAAGACTTGAGGAGGATCAAACTTTAGCTCCTAATCTGGAC
CCCGAACAGAAAGTTGCCGCTGGCTATTTCGGATTCCAAGGTCTAATTAATGAAGGCGTG
GTTGAATATGTAGATGCCGAAGAAGAAGAAACTGTTATGATTGTCATGACTCCTGAAGAT
TTAGAACTTTCTCGACAGCTCCAGGCTGGTTACACAATTCGCCCAGACGAGAGTGGAGAT
TTGAACAAGCGTGTGAAAGCGCCTATGAATCCAACAGCACATATATGGACTCATTGCGAG
ATTCATCCAAGTATGATTTTAGGAATTTGCGCAAGCATTATTCCCTTTCCGGATCATAAT
CAG
>Chlorencoelia ellipsoidea HMAS 290936 (11442) holotype RNA polymerase II second largest subunit (RPB2) gene, partial cds
GGCAAACTATTTCGAAACTTGTTTCGCAGATTAGCTACCGATGTCTACAAATATCTCCAA
CGATGTGTTGAGAGCAATCGCGAGTTCAATCTTACTCTTGGTGTCAAAGCCTCCACAATT
ACAAATGGTCTCAAGTACTCGCTGGCCACAGGAAATTGGGGTGACCAGAAGAAAGCAGCA
AGTTCGACCGCTGGTGTATCTCAAGTGCTCAACAGATATACATTTGCTTCTACTCTCTCG
CATTTGCGACGTACTAATACTCCTATTGGTCGTGATGGGAAGATCGCTAAACCCCGACAA
CTGCACAACACTCATTGGGGACTAGTATGTCCTGCAGAGACTCCCGAAGGACAAGCTTGT
GGTTTGGTCAAGAATTTAGCTCTGATGTGTTATGTCACTGTCGGTACTCCCAGTGATCCT
ATCATTGAGTTTATGATTCAACGAAATATGGAGGTCTTGGAGGAGTATGAACCTCTTCGT
TCTCCGAATGCTACCAAGATTTTCGTTAATGGGGTTTGGGTGGGAGTTCACAGCGATCCT
GCCCATCTTGTTAAGTGTGTGCAAGAACTCCGACGTTCGCATTTGATCTCGCACGAAGTT
TCCCTCATCCGGGAAATCCGTGATCGAGAGTTCAAGATTTTTACCGATGCTGGTAGAGTT
TGCAGGCCTCTTTTCGTCGTTGACAACGAGATTGAAAGTCCTAATAAAGGTCAATTAGTT
CTCACCAAGGATCATATCAAAAGACTTGAGGAGGACCAAACTTTAGCTCCTAATCTGGAC
CCCGAGCAGAAAGCTGCCGCTGGCTATTTCGGATTCCAAGGCCTAATTAATGAAGGCGTG
GTTGAATATGTAGATGCCGAAGAAGAAGAAACTGTTATGATTGTCATGACCCCTGAAGAT
TTAGAACTTTCTCGACAGCTCCAGGCTGGTTACACAATTCGCCCAGACGAGAGTGGAGAT
TTGAACAAGCGTGTGAAAGCGCCCATGAATCCAACAGCACATATCTGGACTCATTGCGAG
ATTCACCCAAGTATGATTTTAGGGATTTGTGCAAGCATTATTCCCTTTCCGGATCATAAC
CAG
>Chlorencoelia sinensis HMAS 290937 (12699) holotype RNA polymerase II second largest subunit (RPB2) gene, partial cds
GGCAAACTATTTCGAAACTTGTTTCGCAGATTAGCTACCGATGTCTACAAATATCTCCAA
CGATGTGTTGAGAGCAATCGCGAGTTCAATCTTACTCTTGGTGTCAAAGCCTCCACAATT
ACAAATGGTCTCAAGTACTCGCTGGCCACAGGAAATTGGGGTGACCAGAAGAAGGCAGCA
AGTTCGACCGCTGGTGTGTCTCAAGTGCTCAACAGATATACATTTGCTTCTACTCTTTCG
CATTTGCGACGCACTAATACTCCTATTGGTCGGGATGGAAAGATTGCTAAGCCCCGACAA
CTGCACAACACTCATTGGGGATTAGTATGTCCTGCCGAGACTCCTGAAGGACAAGCTTGT
GGCTTGGTCAAGAATTTGGCTTTGATGTGTTATGTCACGGTCGGTACTCCTAGTGATCCT
ATCATTGAGTTTATGATTCAACGAAATATGGAGGTCCTGGAGGAGTATGAGCCTCTTCGT
TCTCCGAATGCTACCAAGATTTTCGTTAATGGGGTTTGGGTGGGAGTTCACAGCGATCCT
GCCCATCTTGTCAAGTGTGTGCAAGAACTTCGACGTTCGCATTTGATCTCGCACGAAGTT
TCTCTTATCCGGGAAATTCGTGATCGAGAGTTCAAGATTTTTACCGATGCTGGTAGAGTT
TGCAGGCCTCTTTTCGTCGTTGACAACGATATCGAAAGTCCCAATAAAGGTCAACTGGTT
CTCACCAAGGATCATATCAAAAGACTTGAGGAGGACCAAACTTTAGCTCCTAATCTGGAC
CCCGAACAGAAAGCTGCCGCTGGCTATTTCGGATTCCAAGGTCTAATTAATGAAGGCGTG
GTTGAATATGTAGATGCCGAAGAAGAAGAAACTGTTATGATCGTCATGACTCCTGAAGAT
TTAGAACTTTCTCGACAGCTCCAGGCTGGTTACACAATTCGCCCAGACGAGAGCGGAGAT
TTGAACAAGCGCGTGAAAGCGCCCATGAATCCAACAGCACATATATGGACTCATTGCGAG
ATTCATCCAAGTATGATTTTAGGAATTTGCGCAAGCATTATTCCCTTTCCGGATCATAAT
CAG
