# Supplementary material for: Morphology and Updated Phylogeny Revealed Three New Species in Chlorencoelia (Cenangiaceae, Helotiales) from China
Source: J Fungi (Basel). 2025 Dec 1;11(12):855. doi: 10.3390/jof11120855 (PMC12734038; doi:10.3390/jof11120855)
Supplement: Supplementary file 1 [file jof-11-00855-s001.zip › jof-3966909-Supplementary materials S1¿CS5/jof-3966909-Supplementary file S5 TEF1.fas]

>Chlorencoelia biguttulata HMAS 275646 (11236) holotype translation elongation factor 1-alpha (TEF1) gene, partial cds
CTCATCATTGCTGCCGGTACTGGTGAGTTCGAAGCTGGTATCTCCAAGGATGGCCAGACT
CGTGAGCACGCTCTCCTTGCCTATACCTTAGGAGTGAAGCAACTCATCGTCGCTATCAAC
AAGATGGATACCACTGCTCCCCCGTGGTCTGAGGAACGTTACCGCGAAATCGTCAAAGAA
ACCTCAAACTTCATCAAGAAGGTTGGATTCAACCCCAAATCTGTTCCTTTCGTGCCTATC
TCCGGGTTCAACGGTGACAACATGATCGATGAGTCATCTAACTGCCCATGGTACACTGGT
AGTGGTAAGGATGCTGGATGGAACAAGGAGACCAAGGCTGGCAAGACCACCGGAAAGACC
CTCCTTGAGGCCATCGATGCTATCGATCCCCCTGCCCGTCCTACCGACAAGCCTCTTCGC
CTTCCTCTTCAGGATGTTTACAAGATTGGTGGTATTGGCACGGTTCCCGTCGGCCGTGTT
GAGACTGGTATCATCAAGGCTGGTATGGTCGTCACCTTTGCCCCCGCTGGTGTTACTACT
GAAGTTAAGTCCGTCGAGATGCACCACGAGCAACTTGCCGAGGGTCTTCCAGGAGACAAC
GTTGGATTCAACGTCAAGAACGTCTCCGTTAAGGAAATCCGTCGTGGTAATGTTGCTGGT
GACTCCAAGAACGATCCTCCCAAAGCTGCCGCTTCCTTCAATGCCCAAGTCATTGTTCTC
AACCACCCTGGTCAAGTCGGTGCTGGTTATGCACCAGTTCTTGATTGCCACACCGCTCAC
ATTGCTTGCAAATTCGCCGAGCTTATTGAGAAGATTGATCGCCGTACCGGTAAATCCATT
GAAGACAAGCCTAAGTTCGTCAAGTCTGGTGATGCCGCTATCGTCAAGATGGAGCCTTCT
AAACCCATGTGTGTTGAGGCATTCACGGATTATCCTCCTTTGGGCAGATTTGCCGTAAGG
TTCGTGCTCCCTAACCCCCCTTCCCTTTTGAATATTTGC
>Chlorencoelia biguttulata HMAS 290935 (11237) paratype translation elongation factor 1-alpha (TEF1) gene, partial cds
CTCATCATTGCTGCTGGTACTGGTGAGTTCGAAGCTGGTATCTCCAAGGATGGCCAGACT
CGTGAGCACGCTCTCCTTGCCTATACCTTAGGTGTGAAGCAACTCATCGTCGCTATCAAC
AAGATGGATACCACTGCTCCCCCGTGGTCTGAGGAACGTTACCGCGAAATCGTCAAAGAA
ACCTCAAACTTCATCAAGAAGGTTGGATTCAACCCCAAATCTGTTCCTTTCGTACCTATC
TCCGGGTTCAACGGTGACAACATGATCGATGAGTCATCTAACTGCCCATGGTACACTGGT
AGTGGTAAGGATGCTGGATGGAACAAGGAGACCAAGGCTGGCAAGACCACCGGAAAGACC
CTCCTTGAAGCCATCGATGCTATCGATCCCCCTGCCCGTCCTACCGACAAGCCTCTTCGC
CTTCCTCTTCAGGATGTTTACAAGATTGGTGGTATTGGCACGGTTCCCGTCGGCCGTGTT
GAGACTGGTATCATCAAGGCTGGTATGGTCGTCACCTTTGCCCCCGCTGGTGTTACTACT
GAAGTTAAGTCCGTCGAGATGCACCACGAGCAACTTGCCGAAGGTCTTCCGGGAGACAAC
GTTGGATTCAACGTCAAGAACGTCTCCGTAAAGGAAATCCGTCGTGGTAATGTTGCTGGT
GACTCCAAGAACGATCCTCCCAAAGCTGCCGCTTCCTTCAATGCCCAAGTCATTGTTCTC
AACCACCCTGGTCAAGTCGGTGCTGGTTACGCACCAGTTCTTGATTGCCACACCGCTCAC
ATTGCTTGCAAATTCGCCGAGCTTATTGAGAAGATTGATCGCCGTACCGGTAAATCCATT
GAAGACAAGCCTAAGTTCGTCAAGTCTGGTGATGCCGCTATCGTCAAGATGGAGCCTTCT
AAACCCATGTGTGTTGAGGCATTCACGGATTATCCTCCTTTGGGCAGATTTGCCGTAAGG
TTCGTGCTCCCTAACCCCCCTTCCCTTTTGAATATTTGC
>Chlorencoelia biguttulata HMAS 275647 (11238) paratype translation elongation factor 1-alpha (TEF1) gene, partial cds
CTCATCATTGCTGCCGGTACTGGTGAGTTCGAAGCTGGTATCTCCAAGGATGGCCAGACT
CGTGAGCACGCTCTCCTTGCCTATACCTTAGGAGTGAAGCAACTCATCGTCGCTATCAAC
AAGATGGATACCACTGCTCCCCCGTGGTCTGAGGAACGTTACCGCGAAATCGTCAAAGAA
ACCTCAAACTTCATCAAGAAGGTTGGATTCAACCCCAAATCTGTTCCTTTCGTGCCTATC
TCCGGGTTCAACGGTGACAACATGATCGATGAGTCATCTAACTGCCCATGGTACACTGGT
AGTGGTAAGGATGCTGGATGGAACAAGGAGACCAAGGCTGGCAAGACCACCGGAAAGACC
CTCCTTGAGGCCATCGATGCTATCGATCCCCCTGCCCGTCCTACCGACAAGCCTCTTCGC
CTTCCTCTTCAGGATGTTTACAAGATTGGTGGTATTGGCACGGTTCCCGTCGGCCGTGTT
GAGACTGGTATCATCAAGGCTGGTATGGTCGTCACCTTTGCCCCCGCTGGTGTTACTACT
GAAGTTAAGTCTGTCGAGATGCACCACGAGCAACTTGCCGAGGGTCTTCCAGGAGACAAC
GTTGGATTCAACGTCAAGAACGTCTCCGTTAAGGAAATCCGTCGTGGTAATGTTGCTGGT
GACTCCAAGAACGATCCTCCCAAAGCTGCCGCTTCCTTCAATGCCCAAGTCATTGTTCTC
AACCACCCTGGTCAAGTCGGTGCTGGTTACGCACCAGTTCTTGATTGCCACACCGCTCAC
ATTGCTTGCAAATTCGCCGAGCTTATTGAGAAGATTGATCGCCGTACCGGTAAATCCATT
GAAGACAAGCCTAAGTTCGTCAAGTCTGGTGATGCCGCTATCGTCAAGATGGAGCCTTCT
AAACCCATGTGTGTTGAGGCATTCACGGATTATCCTCCTTTGGGCAGATTTGCCGTAAGG
TTCGTGCTCCCTAACCCCCCTTCCCTTTTGAATATTTGC
>Chlorencoelia biguttulata HMAS 275645 (11243) paratype translation elongation factor 1-alpha (TEF1) gene, partial cds
CTCATCATTGCTGCCGGTACTGGTGAGTTCGAAGCTGGTATCTCCAAGGATGGCCAGACT
CGTGAGCACGCTCTCCTTGCCTATACCTTAGGAGTGAAGCAACTCATCGTCGCTATCAAC
AAGATGGATACCACTGCTCCCCCGTGGTCTGAGGAACGTTACCGCGAAATCGTCAAAGAA
ACCTCAAACTTCATCAAGAAGGTTGGATTCAACCCCAAATCTGTTCCTTTCGTGCCTATC
TCCGGGTTCAACGGTGACAACATGATCGATGAGTCATCTAACTGCCCATGGTACACTGGT
AGTGGTAAGGATGCTGGATGGAACAAGGAGACCAAGGCTGGCAAGACCACCGGAAAGACC
CTCCTTGAGGCCATCGATGCTATCGATCCCCCTGCCCGTCCTACCGACAAGCCTCTTCGC
CTTCCTCTTCAGGATGTTTACAAGATTGGTGGTATTGGCACGGTTCCCGTCGGCCGTGTT
GAGACTGGTATCATCAAGGCTGGTATGGTCGTCACCTTTGCCCCCGCTGGTGTTACTACT
GAAGTTAAGTCTGTCGAGATGCACCACGAGCAACTTGCCGAGGGTCTTCCAGGAGACAAC
GTTGGATTCAACGTCAAGAACGTCTCCGTTAAGGAAATCCGTCGTGGTAATGTTGCTGGT
GACTCCAAGAACGATCCTCCCAAAGCTGCCGCTTCCTTCAATGCCCAAGTCATTGTTCTC
AACCACCCTGGTCAAGTCGGTGCTGGTTACGCACCAGTTCTTGATTGCCACACCGCTCAC
ATTGCTTGCAAATTCGCCGAGCTTATTGAGAAGATTGATCGCCGTACCGGTAAATCCATT
GAAGACAAGCCTAAGTTCGTCAAGTCTGGTGATGCCGCTATCGTCAAGATGGAGCCTTCT
AAACCCATGTGTGTTGAGGCATTCACGGATTATCCTCCTTTGGGCAGATTTGCCGTAAGG
TTCGTGCTCCCTAACCCCCCTTCCCTTTTGAATATTTGC
>Chlorencoelia ellipsoidea HMAS 290936 (11442) holotype translation elongation factor 1-alpha (TEF1) gene, partial cds
CTCATCATTGCCGCCGGTACTGGTGAGTTCGAAGCTGGTATCTCCAAGGATGGCCAGACT
CGTGAGCACGCTCTCCTCGCCTACACATTGGGCGTTAAGCAACTCATCGTCGCTATCAAC
AAGATGGACACCACTGCTCCCCCGTGGTCTGAGGACCGTTACCGCGAAATCGTCAAGGAA
ACCTCAAACTTCATCAAGAAGGTTGGATTCAACCCCAAATCTGTTCCTTTCGTGCCTATC
TCCGGATTCAACGGTGACAACATGATCGATGAGTCAACTAACTGCCCATGGTACACTGGT
AGTGGTAAGGATGCTGGATGGAACAAGGAGACCAAGGCTGGCAAGACCACCGGAAAGACC
CTTCTTGAGGCCATCGATGCTATCGATCCCCCTGCCCGTCCTACTGACAAGCCTCTCCGC
CTTCCTCTCCAAGATGTTTACAAGATTGGTGGTATTGGCACGGTTCCCGTCGGCCGTGTT
GAGACTGGTATCATCAAGGCTGGTATGATCGTCACCTTTGCCCCCGCTGGTGTTACCACT
GAAGTTAAGTCCGTCGAGATGCACCACGAGCAACTTGTCGAGGGTCTTCCAGGAGACAAC
GTTGGATTCAACGTCAAGAACGTCTCCGTTAAGGAAATCCGTCGTGGTAACGTTGCTGGT
GACTCCAAGAACGACCCCCCCAAGGCTGCCACTTCCTTCAATGCCCAAGTCATTGTTCTC
AATCACCCTGGTCAAGTCGGTGTTGGTTACGCACCAGTTCTTGATTGCCACACCGCCCAC
ATTGCTTGCAGATTCGCTGAGCTCATTGAGAAGATTGATCGTCGTACCGGTAAATCCATC
GAAGACAAGCCTAAGTTCATCAAGTCTGGTGATGCTGCTATTGTCAAGATGGAGCCTTCT
AAGCCTATGTGTGTTGAGGCATTCACGGATTATCCTCCTTTGGGCAGATTTGCCGTAAGG
TTCGTGCTTCCT
>Chlorencoelia sinensis HMAS 290937 (12699) holotype translation elongation factor 1-alpha (TEF1) gene, partial cds
CTCATCATTGCTGCCGGTACTGGTGAGTTCGAAGCTGGTATCTCCAAGGATGGCCAGACT
CGTGAGCACGCTCTCCTCGCCTATACCTTGGGTGTGAAACAACTCATCGTCGCCATCAAC
AAGATGGATACCACTGCTCCCCCGTGGTCTGAGGACCGTTACCGCGAAATCGTCAAGGAA
ACCTCAAACTTCATCAAGAAGGTTGGATTCAACCCCAAATCTGTTCCCTTCGTACCTATT
TCCGGTTTCAACGGTGACAACATGATCGATGAGTCATCTAACTGCCCATGGTACACTGGT
AGTGGTAAGGATGCTGGATGGAACAAGGAGACCAAGGCTGGCAAGACCACCGGAAAGACC
CTCCTTGAGGCCATCGATGCTATCGATCCCCCTGCCCGTCCTACCGACAAGCCCCTTCGC
CTACCTCTTCAAGACGTTTACAAGATTGGTGGTATTGGCACGGTTCCCGTCGGCCGTGTT
GAGACTGGTATTATCAAGGCTGGTATGGTCGTCACCTTTGCCCCCGCTGGTGTTACTACT
GAAGTCAAGTCCGTCGAGATGCACCACGAGCAACTTGCCGAGGGTCTTCCCGGAGACAAC
GTTGGATTCAACGTCAAGAACGTCTCCGTTAAGGAAATCCGTCGTGGTAATGTTGCTGGT
GACTCCAAGAACGATCCCCCCAAGGCTGCCGCTTCCTTCAATGCCCAAGTCATTGTTCTC
AACCACCCTGGTCAAGTCGGTGCTGGTTACGCACCAGTTCTTGACTGCCACACCGCTCAC
ATTGCTTGCAAATTCGCCGAGCTCATTGAGAAGATTGATCGCCGTACCGGTAAATCCATT
GAAGATAAGCCTAAGTTCGTCAAGTCTGGTGATGCCGCTATCGTCAAGATGGAGCCTTCT
AAGCCTATGTGTGTTGAGGCATTTACGGATTATCCTCCTTTGGGCAGATTTGCCGTCAGG
TTCGTGCTCCCTAACCCCCCTCCCGTTTTGAATATTTGC
